# Supplementary material for: NEXT-scASV: a Nextflow pipeline for allele-specific variant calling from single-cell RNA-seq data
Source: Gigascience. 2026 Apr 6;15:giag042. doi: 10.1093/gigascience/giag042 (PMC13148397; doi:10.1093/gigascience/giag042)
Supplement: giag042_Supplemental_Files [file giag042_supplemental_files.zip]

Archive with 5 entries (5 files):
- fig_s1.png
- fig_s2.png
- s3_revision.png
- s4_revision.png
- s5_revision.png
